# Supplementary material for: Impact of Oxidative Stress on Sperm Quality in Oligozoospermia and Normozoospermia Males Without Obvious Causes of Infertility
Source: J Clin Med. 2024 Nov 26;13(23):7158. doi: 10.3390/jcm13237158 (PMC11642397; doi:10.3390/jcm13237158)
Supplement: Supplementary file 1 [file jcm-13-07158-s001.zip]

Archive with 1 entries (1 files):
- jcm-3311702-supplementary.pdf
